# Supplementary material for: A scalable screening of E. coli strains for recombinant protein expression
Source: PLoS One. 2022 Jul 25;17(7):e0271403. doi: 10.1371/journal.pone.0271403 (PMC9312941; doi:10.1371/journal.pone.0271403)
Supplement: S1 Raw images — (ZIP) [file pone.0271403.s002.zip]

Archive with 8 entries (8 files):
- SI_raw_image_ARCTIC_GEL_1.tif
- SI_raw_image_ARCTIC_GEL_2.tif
- SI_raw_image_GAMI2_GEL_1.tif
- SI_raw_image_GAMI2_GEL_2.tif
- SI_raw_image_GROE_GEL_1.tif
- SI_raw_image_GROE_GEL_2.tif
- SI_raw_image_LEMO21_GEL_1.tif
- SI_raw_image_LEMO21_GEL_2.tif
